# Supplementary material for: The cyclin-dependent kinase inhibitor flavopiridol (alvocidib) inhibits metastasis of human osteosarcoma cells
Source: Oncotarget. 2018 May 4;9(34):23505–18. doi: 10.18632/oncotarget.25239 (PMC5955096; doi:10.18632/oncotarget.25239)
Supplement: Supplementary file 2 [file oncotarget-09-23505-s002.xlsx]

## Sheet: GO biological procesess
Analysis Type:	PANTHER Overrepresentation Test (Released 20171205)
Annotation Version and Release Date:	GO Ontology database Released 2018-02-02
Analyzed List:	All flavopiridol v DMSO (F v D)
Reference List:	Homo sapiens (all genes in database)
Test Type:	FISHER
GO biological process complete	Homo sapiens - REFLIST (21042)	All F v D (4960)	All F v D (expected)	All F v D (fold Enrichment)	All F v D (raw P-value)	All F v D (FDR)
DNA replication-independent nucleosome assembly (GO:0006336)	39	24	9.19	2.61	0.000534	0.0216
tRNA-containing ribonucleoprotein complex export from nucleus (GO:0071431)	33	20	7.78	2.57	0.00135	0.0477
tRNA export from nucleus (GO:0006409)	33	20	7.78	2.57	0.00135	0.0476
DNA replication-independent nucleosome organization (GO:0034724)	40	24	9.43	2.55	0.000605	0.0239
nuclear envelope disassembly (GO:0051081)	48	28	11.31	2.47	0.000328	0.0144
membrane disassembly (GO:0030397)	48	28	11.31	2.47	0.000328	0.0144
mitotic nuclear envelope disassembly (GO:0007077)	44	25	10.37	2.41	0.00099	0.0365
viral transcription (GO:0019083)	114	63	26.87	2.34	2.2e-07	2.12e-05
sister chromatid cohesion (GO:0007062)	121	65	28.52	2.28	2.84e-07	2.69e-05
ribosomal large subunit biogenesis (GO:0042273)	70	37	16.5	2.24	0.000167	0.00804
sister chromatid segregation (GO:0000819)	189	98	44.55	2.2	1.35e-09	1.88e-07
mitotic nuclear division (GO:0140014)	137	71	32.29	2.2	2.86e-07	2.69e-05
viral gene expression (GO:0019080)	128	66	30.17	2.19	7.99e-07	6.81e-05
regulation of cellular response to heat (GO:1900034)	78	40	18.39	2.18	0.000136	0.0067
mitotic sister chromatid segregation (GO:0000070)	102	52	24.04	2.16	1.84e-05	0.00119
vesicle-mediated transport to the plasma membrane (GO:0098876)	67	34	15.79	2.15	0.000509	0.021
ATP-dependent chromatin remodeling (GO:0043044)	67	34	15.79	2.15	0.000509	0.0209
SRP-dependent cotranslational protein targeting to membrane (GO:0006614)	93	47	21.92	2.14	5.09e-05	0.00288
ubiquitin-dependent ERAD pathway (GO:0030433)	68	34	16.03	2.12	0.00057	0.0229
anaphase-promoting complex-dependent catabolic process (GO:0031145)	81	40	19.09	2.09	0.000267	0.0121
regulation of cell cycle G2/M phase transition (GO:1902749)	215	106	50.68	2.09	2.81e-09	3.69e-07
cell cycle G2/M phase transition (GO:0044839)	138	68	32.53	2.09	1.79e-06	0.000144
regulation of G2/M transition of mitotic cell cycle (GO:0010389)	197	97	46.44	2.09	1.38e-08	1.7e-06
ciliary basal body-plasma membrane docking (GO:0097711)	96	47	22.63	2.08	9.79e-05	0.00508
negative regulation of G2/M transition of mitotic cell cycle (GO:0010972)	92	45	21.69	2.08	0.000115	0.00581
G2/M transition of mitotic cell cycle (GO:0000086)	136	66	32.06	2.06	3.63e-06	0.000276
cotranslational protein targeting to membrane (GO:0006613)	99	48	23.34	2.06	8.21e-05	0.00439
microtubule cytoskeleton organization involved in mitosis (GO:1902850)	95	46	22.39	2.05	0.000138	0.00672
negative regulation of ubiquitin protein ligase activity (GO:1904667)	79	38	18.62	2.04	0.000539	0.0218
negative regulation of cell cycle G2/M phase transition (GO:1902750)	104	50	24.51	2.04	7.57e-05	0.00407
positive regulation of ubiquitin-protein ligase activity involved in regulation of mitotic cell cycle transition (GO:0051437)	77	37	18.15	2.04	0.000702	0.0274
protein targeting to ER (GO:0045047)	102	49	24.04	2.04	9.87e-05	0.00509
DNA packaging (GO:0006323)	175	84	41.25	2.04	2.67e-07	2.55e-05
regulation of ubiquitin-protein ligase activity involved in mitotic cell cycle (GO:0051439)	73	35	17.21	2.03	0.000844	0.0319
DNA conformation change (GO:0071103)	260	123	61.29	2.01	1.06e-09	1.49e-07
establishment of protein localization to endoplasmic reticulum (GO:0072599)	106	50	24.99	2	0.000129	0.00636
DNA geometric change (GO:0032392)	85	40	20.04	2	0.000541	0.0218
nuclear-transcribed mRNA catabolic process, nonsense-mediated decay (GO:0000184)	119	56	28.05	2	4.18e-05	0.00246
regulation of hematopoietic stem cell differentiation (GO:1902036)	79	37	18.62	1.99	0.000848	0.032
regulation of ubiquitin protein ligase activity (GO:1904666)	94	44	22.16	1.99	0.000298	0.0133
chromatin assembly (GO:0031497)	133	62	31.35	1.98	2.1e-05	0.00133
nucleosome assembly (GO:0006334)	118	55	27.81	1.98	5.86e-05	0.00326
negative regulation of ubiquitin-protein transferase activity (GO:0051444)	86	40	20.27	1.97	0.000596	0.0236
regulation of ATP metabolic process (GO:1903578)	93	43	21.92	1.96	0.000419	0.0177
translational initiation (GO:0006413)	143	66	33.71	1.96	1.78e-05	0.00117
ERAD pathway (GO:0036503)	85	39	20.04	1.95	0.00118	0.0425
positive regulation of ubiquitin protein ligase activity (GO:1904668)	85	39	20.04	1.95	0.00118	0.0424
chromatin assembly or disassembly (GO:0006333)	153	69	36.07	1.91	1.55e-05	0.00103
cytoskeleton-dependent intracellular transport (GO:0030705)	151	68	35.59	1.91	1.96e-05	0.00126
oxidative phosphorylation (GO:0006119)	100	45	23.57	1.91	0.000609	0.024
maintenance of location in cell (GO:0051651)	89	40	20.98	1.91	0.00104	0.0381
spindle organization (GO:0007051)	127	57	29.94	1.9	9.91e-05	0.00509
mitotic cell cycle checkpoint (GO:0007093)	156	70	36.77	1.9	1.76e-05	0.00116
mitotic cell cycle process (GO:1903047)	653	293	153.92	1.9	4.02e-19	1.6e-16
nuclear envelope organization (GO:0006998)	87	39	20.51	1.9	0.00133	0.0471
post-Golgi vesicle-mediated transport (GO:0006892)	87	39	20.51	1.9	0.00133	0.047
regulation of ubiquitin-protein transferase activity (GO:0051438)	125	56	29.46	1.9	0.000126	0.00628
mitochondrial respiratory chain complex assembly (GO:0033108)	96	43	22.63	1.9	0.000726	0.028
ATP synthesis coupled electron transport (GO:0042773)	92	41	21.69	1.89	0.00119	0.0428
microtubule organizing center organization (GO:0031023)	92	41	21.69	1.89	0.00119	0.0427
protein localization to endoplasmic reticulum (GO:0070972)	126	56	29.7	1.89	0.000137	0.00669
protein targeting to membrane (GO:0006612)	133	59	31.35	1.88	9.56e-05	0.00499
positive regulation of ubiquitin-protein transferase activity (GO:0051443)	104	46	24.51	1.88	0.000756	0.0289
mitotic cell cycle (GO:0000278)	711	314	167.6	1.87	1.44e-19	6.03e-17
cell cycle phase transition (GO:0044770)	270	119	63.64	1.87	3.73e-08	4.34e-06
mRNA catabolic process (GO:0006402)	214	94	50.44	1.86	1.21e-06	9.96e-05
microtubule-based transport (GO:0099111)	128	56	30.17	1.86	0.000211	0.00984
transport along microtubule (GO:0010970)	128	56	30.17	1.86	0.000211	0.00982
negative regulation of mitotic cell cycle phase transition (GO:1901991)	208	91	49.03	1.86	2.51e-06	0.000199
nuclear-transcribed mRNA catabolic process (GO:0000956)	199	87	46.91	1.85	3.35e-06	0.000257
coenzyme biosynthetic process (GO:0009108)	133	58	31.35	1.85	0.00019	0.00898
mitotic cell cycle phase transition (GO:0044772)	262	114	61.76	1.85	1.38e-07	1.4e-05
nuclear chromosome segregation (GO:0098813)	260	113	61.29	1.84	1.75e-07	1.72e-05
regulation of mRNA stability (GO:0043488)	159	69	37.48	1.84	4.28e-05	0.0025
nucleosome organization (GO:0034728)	148	64	34.89	1.83	9.81e-05	0.00507
proteasome-mediated ubiquitin-dependent protein catabolic process (GO:0043161)	294	127	69.3	1.83	4.05e-08	4.69e-06
rRNA metabolic process (GO:0016072)	285	123	67.18	1.83	7.39e-08	8.07e-06
chromatin remodeling (GO:0006338)	153	66	36.07	1.83	8.8e-05	0.00466
cellular respiration (GO:0045333)	167	72	39.37	1.83	4.34e-05	0.00252
regulation of protein ubiquitination involved in ubiquitin-dependent protein catabolic process (GO:2000058)	107	46	25.22	1.82	0.00125	0.0446
ncRNA processing (GO:0034470)	405	174	95.47	1.82	1.38e-10	2.4e-08
negative regulation of translation (GO:0017148)	145	62	34.18	1.81	0.000169	0.00807
ribonucleoprotein complex export from nucleus (GO:0071426)	124	53	29.23	1.81	0.000494	0.0205
negative regulation of cell cycle phase transition (GO:1901988)	225	96	53.04	1.81	2.8e-06	0.000221
proteasomal protein catabolic process (GO:0010498)	319	136	75.19	1.81	2.35e-08	2.76e-06
rRNA processing (GO:0006364)	261	111	61.52	1.8	5.04e-07	4.44e-05
regulation of RNA stability (GO:0043487)	167	71	39.37	1.8	6.09e-05	0.00337
regulation of mitotic cell cycle phase transition (GO:1901990)	407	173	95.94	1.8	2.94e-10	4.7e-08
energy derivation by oxidation of organic compounds (GO:0015980)	240	102	56.57	1.8	1.46e-06	0.000119
organelle localization by membrane tethering (GO:0140056)	158	67	37.24	1.8	0.000111	0.00566
RNA catabolic process (GO:0006401)	243	103	57.28	1.8	1.65e-06	0.000134
chromosome segregation (GO:0007059)	302	128	71.19	1.8	8.06e-08	8.62e-06
vacuolar transport (GO:0007034)	118	50	27.81	1.8	0.000758	0.0289
ribosome biogenesis (GO:0042254)	334	141	78.73	1.79	2.34e-08	2.77e-06
negative regulation of cellular amide metabolic process (GO:0034249)	159	67	37.48	1.79	0.000117	0.00591
ribonucleoprotein complex localization (GO:0071166)	126	53	29.7	1.78	0.000755	0.0289
nuclear transport (GO:0051169)	136	57	32.06	1.78	0.000434	0.0182
regulation of stem cell differentiation (GO:2000736)	117	49	27.58	1.78	0.00103	0.0377
negative regulation of protein ubiquitination (GO:0031397)	141	59	33.24	1.78	0.000384	0.0164
regulation of G1/S transition of mitotic cell cycle (GO:2000045)	146	61	34.41	1.77	0.000342	0.0148
ncRNA metabolic process (GO:0034660)	563	235	132.71	1.77	6.63e-13	1.43e-10
negative regulation of chromosome organization (GO:2001251)	115	48	27.11	1.77	0.00129	0.0458
glycosyl compound metabolic process (GO:1901657)	151	63	35.59	1.77	0.000225	0.0103
regulation of cell cycle phase transition (GO:1901987)	439	183	103.48	1.77	3.07e-10	4.85e-08
regulation of mRNA catabolic process (GO:0061013)	180	75	42.43	1.77	5.72e-05	0.00319
negative regulation of mitotic cell cycle (GO:0045930)	289	120	68.12	1.76	4.51e-07	4.04e-05
establishment of protein localization to membrane (GO:0090150)	217	90	51.15	1.76	1.41e-05	0.00094
purine ribonucleoside monophosphate metabolic process (GO:0009167)	246	102	57.99	1.76	3.58e-06	0.000274
membrane docking (GO:0022406)	167	69	39.37	1.75	0.000162	0.00781
ribonucleoside monophosphate metabolic process (GO:0009161)	259	107	61.05	1.75	2.33e-06	0.000186
purine nucleoside monophosphate metabolic process (GO:0009126)	247	102	58.22	1.75	3.8e-06	0.000286
negative regulation of cell cycle process (GO:0010948)	318	131	74.96	1.75	2.13e-07	2.06e-05
ATP metabolic process (GO:0046034)	204	84	48.09	1.75	3.03e-05	0.00184
regulation of mRNA metabolic process (GO:1903311)	282	116	66.47	1.75	1.19e-06	9.88e-05
ribonucleoside triphosphate metabolic process (GO:0009199)	241	99	56.81	1.74	7.5e-06	0.000533
mRNA transport (GO:0051028)	154	63	36.3	1.74	0.00035	0.0151
regulation of microtubule cytoskeleton organization (GO:0070507)	164	67	38.66	1.73	0.00027	0.0122
nuclear export (GO:0051168)	152	62	35.83	1.73	0.000438	0.0184
regulation of cell cycle G1/S phase transition (GO:1902806)	162	66	38.19	1.73	0.000342	0.0148
cell cycle checkpoint (GO:0000075)	204	83	48.09	1.73	5.53e-05	0.00311
protein-DNA complex assembly (GO:0065004)	192	78	45.26	1.72	8.94e-05	0.00472
ribonucleoprotein complex biogenesis (GO:0022613)	468	190	110.32	1.72	6.98e-10	1.03e-07
RNA modification (GO:0009451)	138	56	32.53	1.72	0.0009	0.0336
nucleoside monophosphate metabolic process (GO:0009123)	274	111	64.59	1.72	3.05e-06	0.000236
purine ribonucleoside triphosphate metabolic process (GO:0009205)	235	95	55.39	1.71	2.05e-05	0.00131
tRNA metabolic process (GO:0006399)	188	76	44.32	1.71	0.000142	0.00688
cofactor biosynthetic process (GO:0051188)	206	83	48.56	1.71	6.12e-05	0.00338
cell division (GO:0051301)	490	197	115.5	1.71	8.12e-10	1.18e-07
purine nucleoside triphosphate metabolic process (GO:0009144)	242	97	57.04	1.7	1.95e-05	0.00126
RNA processing (GO:0006396)	897	357	211.44	1.69	1.4e-16	4.01e-14
protein-DNA complex subunit organization (GO:0071824)	224	89	52.8	1.69	6.17e-05	0.00338
regulation of microtubule-based process (GO:0032886)	192	76	45.26	1.68	0.00022	0.0102
regulation of mitotic cell cycle (GO:0007346)	653	258	153.92	1.68	6.55e-12	1.29e-09
nucleus organization (GO:0006997)	147	58	34.65	1.67	0.00125	0.0446
regulation of translation (GO:0006417)	403	159	94.99	1.67	8.8e-08	9.29e-06
regulation of organelle assembly (GO:1902115)	160	63	37.72	1.67	0.0008	0.0304
nucleoside triphosphate metabolic process (GO:0009141)	262	103	61.76	1.67	2.12e-05	0.00134
establishment of protein localization to organelle (GO:0072594)	372	146	87.69	1.67	4.25e-07	3.88e-05
cell cycle process (GO:0022402)	1027	403	242.08	1.66	7.94e-18	2.56e-15
posttranscriptional regulation of gene expression (GO:0010608)	538	211	126.82	1.66	9.24e-10	1.31e-07
negative regulation of protein modification by small protein conjugation or removal (GO:1903321)	153	60	36.07	1.66	0.00114	0.0415
protein targeting (GO:0006605)	278	109	65.53	1.66	1.15e-05	0.000785
mitochondrion organization (GO:0007005)	437	171	103.01	1.66	4.67e-08	5.24e-06
establishment of RNA localization (GO:0051236)	198	77	46.67	1.65	0.000357	0.0154
chromosome organization (GO:0051276)	1040	404	245.15	1.65	2.77e-17	8.26e-15
RNA transport (GO:0050658)	196	76	46.2	1.64	0.000339	0.0148
nucleic acid transport (GO:0050657)	196	76	46.2	1.64	0.000339	0.0148
intracellular protein transport (GO:0006886)	744	288	175.37	1.64	2.04e-12	4.17e-10
nucleocytoplasmic transport (GO:0006913)	274	106	64.59	1.64	2.39e-05	0.00148
translation (GO:0006412)	383	148	90.28	1.64	6.11e-07	5.32e-05
positive regulation of protein ubiquitination (GO:0031398)	184	71	43.37	1.64	0.000716	0.0278
regulation of cellular amide metabolic process (GO:0034248)	444	171	104.66	1.63	1.01e-07	1.06e-05
viral life cycle (GO:0019058)	200	77	47.14	1.63	0.000381	0.0163
negative regulation of cell cycle (GO:0045786)	572	220	134.83	1.63	1.48e-09	2.05e-07
nucleobase-containing compound transport (GO:0015931)	234	90	55.16	1.63	0.000149	0.00724
regulation of gene expression, epigenetic (GO:0040029)	216	83	50.92	1.63	0.000265	0.012
RNA localization (GO:0006403)	219	84	51.62	1.63	0.000222	0.0102
protein localization to organelle (GO:0033365)	618	237	145.67	1.63	4.67e-10	7.04e-08
Golgi vesicle transport (GO:0048193)	334	128	78.73	1.63	5.11e-06	0.000374
organelle localization (GO:0051640)	577	221	136.01	1.62	1.73e-09	2.31e-07
peptide biosynthetic process (GO:0043043)	410	157	96.64	1.62	4.45e-07	4.04e-05
antigen processing and presentation of exogenous peptide antigen (GO:0002478)	175	67	41.25	1.62	0.000977	0.0362
mRNA splicing, via spliceosome (GO:0000398)	285	109	67.18	1.62	3.22e-05	0.00194
RNA splicing, via transesterification reactions with bulged adenosine as nucleophile (GO:0000377)	285	109	67.18	1.62	3.22e-05	0.00193
establishment of vesicle localization (GO:0051650)	212	81	49.97	1.62	0.000315	0.014
ribonucleoprotein complex subunit organization (GO:0071826)	220	84	51.86	1.62	0.000297	0.0133
negative regulation of organelle organization (GO:0010639)	330	126	77.79	1.62	7.73e-06	0.000545
regulation of cell cycle process (GO:0010564)	714	272	168.3	1.62	3.98e-11	7.27e-09
response to reactive oxygen species (GO:0000302)	184	70	43.37	1.61	0.000948	0.0352
generation of precursor metabolites and energy (GO:0006091)	376	143	88.63	1.61	1.95e-06	0.000156
regulation of protein polymerization (GO:0032271)	195	74	45.97	1.61	0.000748	0.0287
vesicle localization (GO:0051648)	224	85	52.8	1.61	0.00026	0.0118
antigen processing and presentation of exogenous antigen (GO:0019884)	182	69	42.9	1.61	0.00117	0.0424
mitochondrial transport (GO:0006839)	243	92	57.28	1.61	0.000192	0.00907
RNA splicing, via transesterification reactions (GO:0000375)	288	109	67.89	1.61	4.58e-05	0.00265
cellular macromolecule catabolic process (GO:0044265)	854	323	201.3	1.6	9.63e-13	2.02e-10
intracellular transport (GO:0046907)	1265	477	298.18	1.6	2.06e-18	7.25e-16
nuclear division (GO:0000280)	276	104	65.06	1.6	7.37e-05	0.004
establishment of organelle localization (GO:0051656)	385	145	90.75	1.6	3.18e-06	0.000245
mRNA metabolic process (GO:0016071)	680	256	160.29	1.6	3.87e-10	5.94e-08
positive regulation of protein modification by small protein conjugation or removal (GO:1903322)	202	76	47.62	1.6	0.000703	0.0273
regulation of protein ubiquitination (GO:0031396)	266	100	62.7	1.59	0.000124	0.00618
organelle fission (GO:0048285)	306	115	72.13	1.59	3.38e-05	0.00201
protein folding (GO:0006457)	233	87	54.92	1.58	0.000423	0.0179
viral process (GO:0016032)	662	247	156.05	1.58	1.5e-09	2.06e-07
ribonucleoprotein complex assembly (GO:0022618)	207	77	48.79	1.58	0.00103	0.0379
chromatin organization (GO:0006325)	667	248	157.22	1.58	1.71e-09	2.3e-07
cell cycle (GO:0007049)	1361	506	320.81	1.58	1.57e-18	5.67e-16
cellular macromolecular complex assembly (GO:0034622)	815	303	192.11	1.58	2.33e-11	4.35e-09
amide biosynthetic process (GO:0043604)	480	178	113.15	1.57	4.47e-07	4.03e-05
protein transport (GO:0015031)	1362	505	321.05	1.57	2.71e-18	9.33e-16
nucleobase-containing compound catabolic process (GO:0034655)	362	134	85.33	1.57	1.38e-05	0.000929
RNA splicing (GO:0008380)	400	148	94.29	1.57	4.67e-06	0.000346
regulation of protein modification by small protein conjugation or removal (GO:1903320)	293	108	69.07	1.56	0.000114	0.00577
establishment of protein localization (GO:0045184)	1439	530	339.2	1.56	9.56e-19	3.71e-16
microtubule-based movement (GO:0007018)	250	92	58.93	1.56	0.000388	0.0165
microtubule-based process (GO:0007017)	590	217	139.07	1.56	4.12e-08	4.73e-06
coenzyme metabolic process (GO:0006732)	305	112	71.89	1.56	9.2e-05	0.00484
macromolecule catabolic process (GO:0009057)	997	366	235.01	1.56	6.72e-13	1.43e-10
regulation of proteolysis involved in cellular protein catabolic process (GO:1903050)	259	95	61.05	1.56	0.000374	0.0161
modification-dependent protein catabolic process (GO:0019941)	497	182	117.15	1.55	6.68e-07	5.79e-05
proteolysis involved in cellular protein catabolic process (GO:0051603)	552	202	130.12	1.55	1.58e-07	1.56e-05
ubiquitin-dependent protein catabolic process (GO:0006511)	492	180	115.97	1.55	7.66e-07	6.56e-05
peptide transport (GO:0015833)	1386	507	326.71	1.55	1.71e-17	5.32e-15
modification-dependent macromolecule catabolic process (GO:0043632)	506	184	119.27	1.54	8.21e-07	6.92e-05
protein localization to membrane (GO:0072657)	407	148	95.94	1.54	1.15e-05	0.000788
peptide metabolic process (GO:0006518)	537	195	126.58	1.54	3.85e-07	3.53e-05
amide transport (GO:0042886)	1408	511	331.89	1.54	4.57e-17	1.34e-14
cellular protein catabolic process (GO:0044257)	579	210	136.48	1.54	1.41e-07	1.43e-05
ribonucleotide metabolic process (GO:0009259)	381	138	89.81	1.54	2.2e-05	0.00138
establishment of localization in cell (GO:0051649)	1494	540	352.16	1.53	8.84e-18	2.8e-15
cofactor metabolic process (GO:0051186)	474	171	111.73	1.53	2.82e-06	0.000221
regulation of cell cycle (GO:0051726)	1164	419	274.38	1.53	1.15e-13	2.65e-11
cellular macromolecule localization (GO:0070727)	1348	485	317.75	1.53	1.08e-15	2.93e-13
cilium assembly (GO:0060271)	328	118	77.32	1.53	0.000121	0.00609
cellular protein localization (GO:0034613)	1338	481	315.39	1.53	1.44e-15	3.86e-13
covalent chromatin modification (GO:0016569)	476	171	112.2	1.52	3.69e-06	0.000279
microtubule cytoskeleton organization (GO:0000226)	399	143	94.05	1.52	2.53e-05	0.00155
ribose phosphate metabolic process (GO:0019693)	397	142	93.58	1.52	3.05e-05	0.00184
protein polyubiquitination (GO:0000209)	288	103	67.89	1.52	0.000438	0.0183
mRNA processing (GO:0006397)	465	166	109.61	1.51	7.48e-06	0.000535
endomembrane system organization (GO:0010256)	370	132	87.22	1.51	7.09e-05	0.00386
cellular protein complex assembly (GO:0043623)	418	149	98.53	1.51	2.33e-05	0.00145
purine nucleotide metabolic process (GO:0006163)	385	137	90.75	1.51	4.85e-05	0.00278
symbiont process (GO:0044403)	734	261	173.02	1.51	1.95e-08	2.36e-06
aromatic compound catabolic process (GO:0019439)	422	150	99.47	1.51	2.52e-05	0.00155
purine ribonucleotide metabolic process (GO:0009150)	366	130	86.27	1.51	8.31e-05	0.00443
nitrogen compound transport (GO:0071705)	1672	593	394.12	1.5	3.95e-18	1.33e-15
plasma membrane bounded cell projection assembly (GO:0120031)	415	147	97.82	1.5	3.47e-05	0.00206
nucleotide metabolic process (GO:0009117)	519	183	122.34	1.5	4.36e-06	0.000327
cell projection assembly (GO:0030031)	420	148	99	1.49	3.83e-05	0.00226
cellular nitrogen compound catabolic process (GO:0044270)	409	144	96.41	1.49	4.9e-05	0.00279
protein modification by small protein conjugation (GO:0032446)	801	282	188.81	1.49	9.18e-09	1.16e-06
cilium organization (GO:0044782)	341	120	80.38	1.49	0.000251	0.0114
protein catabolic process (GO:0030163)	637	224	150.15	1.49	3.65e-07	3.36e-05
DNA repair (GO:0006281)	492	173	115.97	1.49	1.01e-05	0.000705
nucleobase-containing small molecule metabolic process (GO:0055086)	609	214	143.55	1.49	8.17e-07	6.92e-05
regulation of chromosome organization (GO:0033044)	308	108	72.6	1.49	0.00052	0.0213
nucleoside phosphate metabolic process (GO:0006753)	525	184	123.75	1.49	4.97e-06	0.000365
cellular localization (GO:0051641)	2127	744	501.37	1.48	1.27e-21	5.97e-19
positive regulation of cellular catabolic process (GO:0031331)	395	138	93.11	1.48	9.27e-05	0.00486
heterocycle catabolic process (GO:0046700)	407	142	95.94	1.48	7.46e-05	0.00403
regulation of cellular protein catabolic process (GO:1903362)	287	100	67.65	1.48	0.00107	0.0392
protein localization (GO:0008104)	1949	679	459.42	1.48	2.58e-19	1.05e-16
purine-containing compound metabolic process (GO:0072521)	422	147	99.47	1.48	6.25e-05	0.00341
organelle organization (GO:0006996)	3182	1107	750.06	1.48	1.06e-32	1.1e-29
histone modification (GO:0016570)	354	123	83.44	1.47	0.000318	0.0141
DNA metabolic process (GO:0006259)	789	274	185.98	1.47	4.33e-08	4.94e-06
organic cyclic compound catabolic process (GO:1901361)	454	157	107.02	1.47	4.62e-05	0.00266
organelle assembly (GO:0070925)	679	234	160.05	1.46	7.58e-07	6.53e-05
interspecies interaction between organisms (GO:0044419)	771	265	181.74	1.46	1.45e-07	1.45e-05
cellular amide metabolic process (GO:0043603)	695	238	163.82	1.45	9.84e-07	8.2e-05
cellular component biogenesis (GO:0044085)	2607	892	614.52	1.45	7.66e-24	3.83e-21
regulation of protein complex assembly (GO:0043254)	404	138	95.23	1.45	0.000209	0.00975
regulation of catabolic process (GO:0009894)	924	315	217.8	1.45	2.01e-08	2.42e-06
protein ubiquitination (GO:0016567)	716	244	168.77	1.45	9.05e-07	7.58e-05
regulation of cellular catabolic process (GO:0031329)	785	267	185.04	1.44	2.75e-07	2.62e-05
regulation of cytoskeleton organization (GO:0051493)	474	161	111.73	1.44	7.94e-05	0.00426
response to oxidative stress (GO:0006979)	371	126	87.45	1.44	0.000524	0.0214
macromolecule localization (GO:0033036)	2262	768	533.2	1.44	1.38e-19	5.94e-17
positive regulation of apoptotic process (GO:0043065)	601	204	141.67	1.44	9.32e-06	0.000654
sulfur compound metabolic process (GO:0006790)	352	119	82.97	1.43	0.000889	0.0333
positive regulation of programmed cell death (GO:0043068)	607	205	143.08	1.43	1.03e-05	0.00072
protein modification by small protein conjugation or removal (GO:0070647)	1013	342	238.78	1.43	9.89e-09	1.24e-06
positive regulation of catabolic process (GO:0009896)	451	152	106.31	1.43	0.000189	0.00895
macromolecular complex assembly (GO:0065003)	1500	505	353.58	1.43	2.53e-12	5.09e-10
organic substance transport (GO:0071702)	2043	686	481.57	1.42	1.44e-16	4.05e-14
macromolecular complex subunit organization (GO:0043933)	1765	590	416.04	1.42	6.4e-14	1.53e-11
cellular component disassembly (GO:0022411)	419	140	98.77	1.42	0.000479	0.0199
oxidation-reduction process (GO:0055114)	949	317	223.7	1.42	8.05e-08	8.67e-06
positive regulation of cell death (GO:0010942)	653	218	153.92	1.42	1.1e-05	0.000756
cellular catabolic process (GO:0044248)	1671	557	393.89	1.41	5.64e-13	1.23e-10
drug metabolic process (GO:0017144)	615	205	144.97	1.41	2.1e-05	0.00134
cellular component assembly (GO:0022607)	2343	779	552.29	1.41	5.49e-18	1.81e-15
regulation of DNA metabolic process (GO:0051052)	389	129	91.69	1.41	0.00102	0.0376
regulation of organelle organization (GO:0033043)	1227	406	289.23	1.4	2.44e-09	3.23e-07
cellular response to DNA damage stimulus (GO:0006974)	742	244	174.9	1.4	7.72e-06	0.000547
organonitrogen compound biosynthetic process (GO:1901566)	1438	471	338.96	1.39	3.45e-10	5.35e-08
cytoskeleton organization (GO:0007010)	974	318	229.59	1.39	5.07e-07	4.44e-05
small molecule biosynthetic process (GO:0044283)	450	146	106.07	1.38	0.000882	0.0331
nucleobase-containing compound metabolic process (GO:0006139)	4564	1472	1075.82	1.37	8.89e-32	7.26e-29
organonitrogen compound catabolic process (GO:1901565)	986	317	232.42	1.36	1.44e-06	0.000118
organic substance catabolic process (GO:1901575)	1655	532	390.12	1.36	2.11e-10	3.45e-08
heterocycle metabolic process (GO:0046483)	4740	1522	1117.31	1.36	2.39e-32	2.32e-29
protein complex subunit organization (GO:0071822)	1321	424	311.38	1.36	2.23e-08	2.67e-06
cellular aromatic compound metabolic process (GO:0006725)	4776	1531	1125.79	1.36	2.72e-32	2.48e-29
protein complex assembly (GO:0006461)	1108	355	261.18	1.36	4.54e-07	4.05e-05
nucleic acid metabolic process (GO:0090304)	4003	1282	943.58	1.36	8.96e-26	5.35e-23
cellular response to stress (GO:0033554)	1599	512	376.91	1.36	8.34e-10	1.2e-07
cellular nitrogen compound metabolic process (GO:0034641)	5191	1662	1223.62	1.36	1.18e-35	2.29e-32
protein complex biogenesis (GO:0070271)	1109	355	261.41	1.36	4.6e-07	4.08e-05
RNA metabolic process (GO:0016070)	3476	1109	819.36	1.35	2.47e-21	1.13e-18
organic cyclic compound metabolic process (GO:1901360)	4997	1593	1177.89	1.35	6.58e-33	7.29e-30
gene expression (GO:0010467)	3782	1205	891.49	1.35	2.7e-23	1.31e-20
negative regulation of cellular component organization (GO:0051129)	610	194	143.79	1.35	0.000309	0.0137
cellular component organization or biogenesis (GO:0071840)	5498	1744	1295.98	1.35	5.07e-36	1.12e-32
regulation of cellular component biogenesis (GO:0044087)	858	272	202.25	1.34	2.02e-05	0.00129
cellular nitrogen compound biosynthetic process (GO:0044271)	3488	1105	822.19	1.34	2.27e-20	1.01e-17
membrane organization (GO:0061024)	836	264	197.06	1.34	3.72e-05	0.0022
carbohydrate derivative metabolic process (GO:1901135)	1094	345	257.88	1.34	2.17e-06	0.000174
negative regulation of protein modification process (GO:0031400)	622	196	146.62	1.34	0.000415	0.0176
regulation of cellular response to stress (GO:0080135)	631	198	148.74	1.33	0.00053	0.0215
positive regulation of organelle organization (GO:0010638)	622	195	146.62	1.33	0.000574	0.0228
organophosphate metabolic process (GO:0019637)	990	310	233.36	1.33	1.15e-05	0.000786
catabolic process (GO:0009056)	1950	610	459.65	1.33	3.21e-10	5.04e-08
cellular component organization (GO:0016043)	5273	1648	1242.95	1.33	1.24e-30	8.38e-28
cellular biosynthetic process (GO:0044249)	4688	1454	1105.05	1.32	7.48e-25	4.14e-22
regulation of cellular protein localization (GO:1903827)	603	187	142.14	1.32	0.00108	0.0395
cellular macromolecule biosynthetic process (GO:0034645)	3697	1146	871.45	1.32	1.21e-18	4.48e-16
macromolecule biosynthetic process (GO:0009059)	3762	1163	886.78	1.31	1.18e-18	4.46e-16
negative regulation of gene expression (GO:0010629)	1637	506	385.87	1.31	5.55e-08	6.15e-06
heterocycle biosynthetic process (GO:0018130)	3035	937	715.41	1.31	1.46e-14	3.72e-12
organic substance biosynthetic process (GO:1901576)	4783	1475	1127.44	1.31	2.18e-24	1.13e-21
nucleobase-containing compound biosynthetic process (GO:0034654)	2967	914	699.38	1.31	5.48e-14	1.33e-11
biosynthetic process (GO:0009058)	4852	1493	1143.71	1.31	2.02e-24	1.08e-21
organic cyclic compound biosynthetic process (GO:1901362)	3173	976	747.94	1.3	7.78e-15	2.01e-12
aromatic compound biosynthetic process (GO:0019438)	3040	935	716.59	1.3	3.51e-14	8.77e-12
positive regulation of transferase activity (GO:0051347)	690	212	162.65	1.3	0.000758	0.0288
regulation of cellular component organization (GO:0051128)	2326	708	548.28	1.29	5.51e-10	8.22e-08
positive regulation of cellular component organization (GO:0051130)	1167	355	275.08	1.29	2.22e-05	0.00139
small molecule metabolic process (GO:0044281)	1815	551	427.83	1.29	8.48e-08	9.01e-06
RNA biosynthetic process (GO:0032774)	2620	792	617.58	1.28	1.05e-10	1.85e-08
apoptotic process (GO:0006915)	910	275	214.5	1.28	0.000319	0.014
carboxylic acid metabolic process (GO:0019752)	871	263	205.31	1.28	0.00043	0.0181
oxoacid metabolic process (GO:0043436)	961	290	226.53	1.28	0.000222	0.0102
transcription, DNA-templated (GO:0006351)	2610	787	615.23	1.28	1.8e-10	3e-08
nucleic acid-templated transcription (GO:0097659)	2611	787	615.46	1.28	2.1e-10	3.46e-08
organic acid metabolic process (GO:0006082)	978	294	230.53	1.28	0.000249	0.0114
peptidyl-amino acid modification (GO:0018193)	895	269	210.97	1.28	0.000441	0.0184
negative regulation of cellular protein metabolic process (GO:0032269)	1066	320	251.28	1.27	0.000127	0.00629
cellular macromolecule metabolic process (GO:0044260)	6609	1980	1557.87	1.27	9.46e-30	6.11e-27
cellular metabolic process (GO:0044237)	9069	2709	2137.74	1.27	2.07e-48	3.21e-44
cellular protein metabolic process (GO:0044267)	3752	1120	884.42	1.27	3.64e-14	8.96e-12
regulation of programmed cell death (GO:0043067)	1512	451	356.41	1.27	7.3e-06	0.000524
regulation of transferase activity (GO:0051338)	1024	305	241.38	1.26	0.000292	0.0131
negative regulation of cellular macromolecule biosynthetic process (GO:2000113)	1343	400	316.57	1.26	3.05e-05	0.00185
phosphorus metabolic process (GO:0006793)	2199	654	518.35	1.26	5.5e-08	6.13e-06
response to abiotic stimulus (GO:0009628)	1118	332	263.53	1.26	0.0002	0.00938
negative regulation of protein metabolic process (GO:0051248)	1125	334	265.18	1.26	0.000183	0.00871
macromolecule modification (GO:0043412)	3451	1024	813.47	1.26	2.72e-12	5.41e-10
regulation of apoptotic process (GO:0042981)	1497	444	352.87	1.26	1.5e-05	0.000998
phosphate-containing compound metabolic process (GO:0006796)	2107	622	496.66	1.25	2.92e-07	2.73e-05
nitrogen compound metabolic process (GO:0006807)	8640	2548	2036.61	1.25	2.26e-39	7.02e-36
phosphorylation (GO:0016310)	1289	380	303.84	1.25	9.67e-05	0.00503
regulation of cell death (GO:0010941)	1629	480	383.99	1.25	1.09e-05	0.000755
response to nitrogen compound (GO:1901698)	998	294	235.25	1.25	0.000723	0.0279
plasma membrane bounded cell projection organization (GO:0120036)	1021	299	240.67	1.24	0.00093	0.0347
macromolecule metabolic process (GO:0043170)	7781	2278	1834.13	1.24	6.93e-31	5.12e-28
primary metabolic process (GO:0044238)	9162	2682	2159.66	1.24	9.19e-41	3.56e-37
negative regulation of macromolecule metabolic process (GO:0010605)	2546	745	600.14	1.24	4.65e-08	5.26e-06
organic substance metabolic process (GO:0071704)	9520	2778	2244.05	1.24	1.94e-42	1e-38
cell projection organization (GO:0030030)	1050	306	247.5	1.24	0.000956	0.0355
negative regulation of macromolecule biosynthetic process (GO:0010558)	1416	412	333.78	1.23	0.000128	0.0063
metabolic process (GO:0008152)	9969	2892	2349.88	1.23	1.15e-43	8.91e-40
cellular protein modification process (GO:0006464)	3164	916	745.82	1.23	4.52e-09	5.88e-07
protein modification process (GO:0036211)	3164	916	745.82	1.23	4.52e-09	5.84e-07
regulation of cellular macromolecule biosynthetic process (GO:2000112)	4119	1191	970.93	1.23	6.95e-12	1.35e-09
negative regulation of metabolic process (GO:0009892)	2795	807	658.83	1.22	7.72e-08	8.37e-06
regulation of gene expression (GO:0010468)	4625	1331	1090.2	1.22	5.28e-13	1.17e-10
organonitrogen compound metabolic process (GO:1901564)	5534	1588	1304.47	1.22	1.02e-15	2.84e-13
establishment of localization (GO:0051234)	4440	1271	1046.59	1.21	8.5e-12	1.63e-09
proteolysis (GO:0006508)	1331	381	313.74	1.21	0.000657	0.0257
regulation of macromolecule biosynthetic process (GO:0010556)	4221	1207	994.97	1.21	5.07e-11	9.15e-09
positive regulation of catalytic activity (GO:0043085)	1436	409	338.49	1.21	0.000571	0.0228
negative regulation of nitrogen compound metabolic process (GO:0051172)	2347	668	553.23	1.21	7.13e-06	0.000514
transport (GO:0006810)	4324	1230	1019.25	1.21	9.47e-11	1.69e-08
vesicle-mediated transport (GO:0016192)	1787	508	421.23	1.21	0.000122	0.00611
negative regulation of biosynthetic process (GO:0009890)	1518	431	357.82	1.2	0.000503	0.0208
negative regulation of cellular biosynthetic process (GO:0031327)	1497	425	352.87	1.2	0.00052	0.0213
regulation of nucleobase-containing compound metabolic process (GO:0019219)	4268	1211	1006.05	1.2	2.41e-10	3.89e-08
regulation of cellular biosynthetic process (GO:0031326)	4400	1247	1037.16	1.2	1.4e-10	2.4e-08
negative regulation of cellular metabolic process (GO:0031324)	2516	713	593.07	1.2	4.8e-06	0.000354
negative regulation of nucleobase-containing compound metabolic process (GO:0045934)	1426	404	336.14	1.2	0.000856	0.0322
regulation of biosynthetic process (GO:0009889)	4468	1264	1053.19	1.2	1.54e-10	2.62e-08
regulation of RNA metabolic process (GO:0051252)	3909	1104	921.43	1.2	5.68e-09	7.28e-07
regulation of cellular protein metabolic process (GO:0032268)	2533	712	597.08	1.19	1.23e-05	0.000831
protein metabolic process (GO:0019538)	4466	1255	1052.72	1.19	7.39e-10	1.08e-07
regulation of nucleic acid-templated transcription (GO:1903506)	3704	1036	873.1	1.19	1.05e-07	1.09e-05
regulation of metabolic process (GO:0019222)	6672	1866	1572.72	1.19	2.68e-15	7.05e-13
regulation of catalytic activity (GO:0050790)	2317	648	546.16	1.19	5.7e-05	0.00319
regulation of transcription, DNA-templated (GO:0006355)	3680	1029	867.45	1.19	1.22e-07	1.26e-05
regulation of RNA biosynthetic process (GO:2001141)	3712	1037	874.99	1.19	1.34e-07	1.38e-05
regulation of cellular metabolic process (GO:0031323)	6187	1728	1458.39	1.18	1.22e-13	2.79e-11
regulation of macromolecule metabolic process (GO:0060255)	6151	1715	1449.91	1.18	3.09e-13	6.95e-11
localization (GO:0051179)	5436	1515	1281.37	1.18	2.5e-11	4.62e-09
negative regulation of cellular process (GO:0048523)	4454	1226	1049.89	1.17	7.11e-08	7.82e-06
negative regulation of biological process (GO:0048519)	4952	1358	1167.28	1.16	1.93e-08	2.36e-06
regulation of primary metabolic process (GO:0080090)	6124	1675	1443.54	1.16	1.62e-10	2.74e-08
regulation of nitrogen compound metabolic process (GO:0051171)	5958	1629	1404.41	1.16	4.02e-10	6.11e-08
regulation of protein metabolic process (GO:0051246)	2778	757	654.83	1.16	0.000173	0.00827
positive regulation of macromolecule metabolic process (GO:0010604)	3034	826	715.17	1.15	8.48e-05	0.0045
positive regulation of metabolic process (GO:0009893)	3268	887	770.33	1.15	6.13e-05	0.00337
positive regulation of cellular metabolic process (GO:0031325)	3051	815	719.18	1.13	0.000686	0.0268
positive regulation of cellular process (GO:0048522)	4978	1329	1173.41	1.13	4.51e-06	0.000336
response to stress (GO:0006950)	3358	892	791.54	1.13	0.000588	0.0233
cellular process (GO:0009987)	15084	3988	3555.59	1.12	1.73e-37	4.46e-34
positive regulation of biological process (GO:0048518)	5607	1475	1321.68	1.12	1.29e-05	0.000868
biological_process (GO:0008150)	17500	4459	4125.08	1.08	1.33e-34	1.72e-31
biological regulation (GO:0065007)	12072	3065	2845.6	1.08	1.21e-08	1.5e-06
regulation of biological process (GO:0050789)	11425	2895	2693.09	1.07	2.11e-07	2.06e-05
regulation of cellular process (GO:0050794)	10764	2715	2537.28	1.07	5.79e-06	0.000419
cell communication (GO:0007154)	5447	1153	1283.96	0.9	0.000112	0.00571
signal transduction (GO:0007165)	4956	1046	1168.22	0.9	0.000193	0.00909
signaling (GO:0023052)	5349	1125	1260.86	0.89	5.48e-05	0.00309
response to bacterium (GO:0009617)	566	92	133.42	0.69	0.000616	0.0242
epithelial cell differentiation (GO:0030855)	667	105	157.22	0.67	5.06e-05	0.00288
system process (GO:0003008)	1852	290	436.55	0.66	1.79e-12	3.7e-10
regulation of receptor activity (GO:0010469)	547	79	128.94	0.61	1.8e-05	0.00118
Unclassified (UNCLASSIFIED)	3542	501	834.92	0.6	1.33e-34	1.87e-31
nervous system process (GO:0050877)	1281	174	301.96	0.58	9.33e-14	2.19e-11
defense response to other organism (GO:0098542)	467	62	110.08	0.56	5.44e-06	0.000396
skin development (GO:0043588)	376	49	88.63	0.55	2.86e-05	0.00175
epidermis development (GO:0008544)	412	51	97.12	0.53	2.88e-06	0.000224
adaptive immune response (GO:0002250)	434	51	102.3	0.5	3.26e-07	3.03e-05
immunoglobulin mediated immune response (GO:0016064)	179	20	42.19	0.47	0.000741	0.0285
B cell mediated immunity (GO:0019724)	180	20	42.43	0.47	0.000564	0.0226
sensory perception (GO:0007600)	946	101	222.99	0.45	1.89e-17	5.75e-15
protein activation cascade (GO:0072376)	181	19	42.67	0.45	0.000273	0.0123
G-protein coupled receptor signaling pathway (GO:0007186)	1306	126	307.85	0.41	2.39e-28	1.48e-25
humoral immune response (GO:0006959)	312	30	73.54	0.41	1.57e-07	1.56e-05
G-protein coupled receptor signaling pathway, coupled to cyclic nucleotide second messenger (GO:0007187)	183	17	43.14	0.39	4.19e-05	0.00245
regulation of humoral immune response (GO:0002920)	130	12	30.64	0.39	0.00057	0.0228
defense response to bacterium (GO:0042742)	280	25	66	0.38	1.45e-07	1.46e-05
regulation of complement activation (GO:0030449)	112	10	26.4	0.38	0.00114	0.0413
complement activation (GO:0006956)	157	14	37.01	0.38	0.000118	0.00596
epidermal cell differentiation (GO:0009913)	314	27	74.02	0.36	8.94e-09	1.14e-06
complement activation, classical pathway (GO:0006958)	142	11	33.47	0.33	4.77e-05	0.00274
adenylate cyclase-modulating G-protein coupled receptor signaling pathway (GO:0007188)	156	12	36.77	0.33	1.83e-05	0.00119
humoral immune response mediated by circulating immunoglobulin (GO:0002455)	147	11	34.65	0.32	2.49e-05	0.00154
cornification (GO:0070268)	113	8	26.64	0.3	0.000169	0.00809
keratinocyte differentiation (GO:0030216)	270	19	63.64	0.3	1.64e-09	2.24e-07
detection of stimulus (GO:0051606)	675	41	159.11	0.26	2.16e-25	1.24e-22
adenylate cyclase-inhibiting G-protein coupled receptor signaling pathway (GO:0007193)	77	4	18.15	0.22	0.000525	0.0214
keratinization (GO:0031424)	227	10	53.51	0.19	1.93e-11	3.66e-09
detection of stimulus involved in sensory perception (GO:0050906)	524	15	123.52	0.12	4.07e-31	3.15e-28
sensory perception of chemical stimulus (GO:0007606)	533	15	125.64	0.12	7.82e-32	6.74e-29
detection of chemical stimulus (GO:0009593)	507	11	119.51	0.09	3.32e-33	3.95e-30
sensory perception of smell (GO:0007608)	458	9	107.96	0.08	7.7e-31	5.42e-28
detection of chemical stimulus involved in sensory perception (GO:0050907)	472	6	111.26	0.05	2.6e-35	4.48e-32
detection of chemical stimulus involved in sensory perception of smell (GO:0050911)	429	3	101.12	0.03	2.84e-35	4.4e-32
