# Supplementary material for: The cyclin-dependent kinase inhibitor flavopiridol (alvocidib) inhibits metastasis of human osteosarcoma cells
Source: Oncotarget. 2018 May 4;9(34):23505–18. doi: 10.18632/oncotarget.25239 (PMC5955096; doi:10.18632/oncotarget.25239)
Supplement: Supplementary file 3 [file oncotarget-09-23505-s003.xlsx]

## Sheet: All FvD GO cellular component.t
Analysis Type:	PANTHER Overrepresentation Test (Released 20171205)
Annotation Version and Release Date:	GO Ontology database Released 2018-02-02
Analyzed List:	All flavopiridol v DMSO (All FvD)
Reference List:	Homo sapiens (all genes in database)
Test Type:	FISHER
GO cellular component complete	Homo sapiens - REFLIST (21042)	All F v D (4960)	All F v D (expected)	All F v D (fold Enrichment)	All F v D (raw P-value)	All F v D (FDR)
condensed chromosome, centromeric region (GO:0000779)	117	67	27.58	2.43	4.2e-08	1.49e-06
condensed chromosome kinetochore (GO:0000777)	104	59	24.51	2.41	3.29e-07	1.04e-05
kinetochore (GO:0000776)	134	75	31.59	2.37	1.34e-08	5.06e-07
cytosolic small ribosomal subunit (GO:0022627)	47	25	11.08	2.26	0.00148	0.0236
respiratory chain complex I (GO:0045271)	51	27	12.02	2.25	0.00124	0.021
NADH dehydrogenase complex (GO:0030964)	51	27	12.02	2.25	0.00124	0.0208
mitochondrial respiratory chain complex I (GO:0005747)	51	27	12.02	2.25	0.00124	0.0206
chromosome, centromeric region (GO:0000775)	193	100	45.49	2.2	8.28e-10	3.45e-08
condensed chromosome (GO:0000793)	219	111	51.62	2.15	3.05e-10	1.3e-08
nuclear pore (GO:0005643)	75	38	17.68	2.15	0.000257	0.0052
preribosome (GO:0030684)	78	37	18.39	2.01	0.000765	0.0147
host (GO:0018995)	69	32	16.26	1.97	0.00218	0.0332
host cell (GO:0043657)	69	32	16.26	1.97	0.00218	0.033
chromosomal region (GO:0098687)	331	153	78.02	1.96	3.76e-11	1.72e-09
organelle envelope lumen (GO:0031970)	86	39	20.27	1.92	0.00124	0.0205
mitotic spindle (GO:0072686)	82	37	19.33	1.91	0.00149	0.0237
mitochondrial intermembrane space (GO:0005758)	78	35	18.39	1.9	0.00245	0.0362
condensed nuclear chromosome (GO:0000794)	96	43	22.63	1.9	0.000726	0.0142
cytosolic ribosome (GO:0022626)	119	53	28.05	1.89	0.000195	0.00403
catalytic step 2 spliceosome (GO:0071013)	97	43	22.86	1.88	0.00108	0.0189
inner mitochondrial membrane protein complex (GO:0098800)	136	60	32.06	1.87	0.000109	0.00233
respiratory chain complex (GO:0098803)	87	38	20.51	1.85	0.00274	0.0398
mitochondrial protein complex (GO:0098798)	160	69	37.72	1.83	6.18e-05	0.00143
spindle pole (GO:0000922)	151	65	35.59	1.83	8.34e-05	0.00186
nuclear chromosome, telomeric region (GO:0000784)	109	46	25.69	1.79	0.00138	0.0224
spliceosomal complex (GO:0005681)	188	78	44.32	1.76	5.56e-05	0.00132
mitochondrial membrane part (GO:0044455)	217	88	51.15	1.72	3.57e-05	0.000879
oxidoreductase complex (GO:1990204)	109	44	25.69	1.71	0.00365	0.0493
nuclear periphery (GO:0034399)	133	53	31.35	1.69	0.00187	0.0289
chromosome, telomeric region (GO:0000781)	144	57	33.94	1.68	0.0015	0.0236
nucleolus (GO:0005730)	946	374	222.99	1.68	6.43e-17	4.57e-15
ribosomal subunit (GO:0044391)	193	76	45.49	1.67	0.000231	0.00471
ribonucleoprotein complex (GO:1990904)	841	331	198.24	1.67	7.87e-15	5.03e-13
intracellular ribonucleoprotein complex (GO:0030529)	838	329	197.53	1.67	1.28e-14	7.9e-13
spindle (GO:0005819)	322	126	75.9	1.66	2.68e-06	7.57e-05
cell cortex part (GO:0044448)	139	54	32.76	1.65	0.00235	0.0352
chromosomal part (GO:0044427)	842	327	198.48	1.65	4.47e-14	2.6e-12
myelin sheath (GO:0043209)	170	66	40.07	1.65	0.000828	0.0156
microbody (GO:0042579)	132	51	31.11	1.64	0.00336	0.0464
peroxisome (GO:0005777)	132	51	31.11	1.64	0.00336	0.0461
chromosome (GO:0005694)	970	374	228.65	1.64	1.31e-15	8.64e-14
ribosome (GO:0005840)	248	95	58.46	1.63	9.84e-05	0.00215
ribonucleoprotein granule (GO:0035770)	195	74	45.97	1.61	0.000748	0.0145
nucleolar part (GO:0044452)	174	66	41.02	1.61	0.00161	0.0252
cytoplasmic ribonucleoprotein granule (GO:0036464)	185	70	43.61	1.61	0.00099	0.0179
mitochondrial matrix (GO:0005759)	452	171	106.55	1.6	2.82e-07	9.02e-06
midbody (GO:0030496)	161	60	37.95	1.58	0.00333	0.0462
protein-DNA complex (GO:0032993)	164	61	38.66	1.58	0.00359	0.0489
nuclear envelope (GO:0005635)	445	164	104.89	1.56	1.84e-06	5.44e-05
chromatin (GO:0000785)	478	173	112.67	1.54	2.39e-06	6.84e-05
mitochondrial part (GO:0044429)	1028	372	242.32	1.54	1.72e-12	8.49e-11
centrosome (GO:0005813)	481	174	113.38	1.53	2.03e-06	5.89e-05
lamellipodium (GO:0030027)	188	68	44.32	1.53	0.00304	0.0432
focal adhesion (GO:0005925)	394	142	92.87	1.53	2.26e-05	0.000578
cytosolic part (GO:0044445)	250	90	58.93	1.53	0.000815	0.0155
nuclear chromosome (GO:0000228)	542	195	127.76	1.53	6.87e-07	2.09e-05
envelope (GO:0031975)	1176	421	277.21	1.52	1.87e-13	1.05e-11
organelle envelope (GO:0031967)	1176	421	277.21	1.52	1.87e-13	1.02e-11
cell-substrate adherens junction (GO:0005924)	397	142	93.58	1.52	3.05e-05	0.000771
nuclear lumen (GO:0031981)	3938	1396	928.26	1.5	8.42e-47	8.98e-45
nucleoplasm (GO:0005654)	3327	1179	784.24	1.5	4.66e-38	4.47e-36
mitochondrial envelope (GO:0005740)	753	266	177.5	1.5	2.24e-08	8.26e-07
cell-substrate junction (GO:0030055)	402	142	94.76	1.5	5.34e-05	0.00128
catalytic complex (GO:1902494)	1392	490	328.12	1.49	1.36e-14	8.16e-13
nuclear part (GO:0044428)	4295	1511	1012.41	1.49	5.65e-50	6.38e-48
mitochondrial membrane (GO:0031966)	712	250	167.83	1.49	8.02e-08	2.7e-06
transferase complex, transferring phosphorus-containing groups (GO:0061695)	265	93	62.47	1.49	0.0014	0.0226
mitochondrial inner membrane (GO:0005743)	503	176	118.57	1.48	9.89e-06	0.000271
microtubule (GO:0005874)	404	141	95.23	1.48	8.69e-05	0.00192
organelle inner membrane (GO:0019866)	562	196	132.47	1.48	3.21e-06	8.93e-05
mitochondrion (GO:0005739)	1733	602	408.5	1.47	7.59e-17	5.2e-15
nuclear chromosome part (GO:0044454)	507	176	119.51	1.47	1.33e-05	0.00035
transferase complex (GO:1990234)	779	269	183.63	1.46	8.68e-08	2.87e-06
cell cortex (GO:0005938)	252	87	59.4	1.46	0.0027	0.0396
nuclear chromatin (GO:0000790)	314	108	74.02	1.46	0.000903	0.0168
nuclear membrane (GO:0031965)	303	104	71.42	1.46	0.00116	0.0198
microtubule cytoskeleton (GO:0015630)	1129	387	266.13	1.45	2.13e-10	9.28e-09
adherens junction (GO:0005912)	510	174	120.22	1.45	3.29e-05	0.00082
organelle lumen (GO:0043233)	5054	1724	1191.32	1.45	8.77e-52	1.68e-49
intracellular organelle lumen (GO:0070013)	5054	1724	1191.32	1.45	8.77e-52	1.53e-49
membrane-enclosed lumen (GO:0031974)	5054	1724	1191.32	1.45	8.77e-52	1.4e-49
nucleoplasm part (GO:0044451)	1075	365	253.4	1.44	1.73e-09	7.08e-08
nuclear body (GO:0016604)	719	243	169.48	1.43	1.44e-06	4.33e-05
anchoring junction (GO:0070161)	528	178	124.46	1.43	5.3e-05	0.00129
cell leading edge (GO:0031252)	376	125	88.63	1.41	0.00104	0.0185
microtubule organizing center (GO:0005815)	682	226	160.76	1.41	1.11e-05	0.000299
protein complex (GO:0043234)	3217	1065	758.31	1.4	8.42e-25	6.22e-23
cytosol (GO:0005829)	4927	1628	1161.39	1.4	4.71e-41	4.76e-39
perinuclear region of cytoplasm (GO:0048471)	670	221	157.93	1.4	1.69e-05	0.000438
intracellular non-membrane-bounded organelle (GO:0043232)	4067	1339	958.67	1.4	1.59e-31	1.39e-29
non-membrane-bounded organelle (GO:0043228)	4067	1339	958.67	1.4	1.59e-31	1.33e-29
nuclear speck (GO:0016607)	370	121	87.22	1.39	0.00208	0.0319
cytoplasmic region (GO:0099568)	424	138	99.94	1.38	0.00111	0.0193
macromolecular complex (GO:0032991)	5073	1626	1195.8	1.36	7.1e-35	6.49e-33
nucleus (GO:0005634)	7137	2252	1682.33	1.34	1.04e-50	1.32e-48
intracellular organelle part (GO:0044446)	8908	2784	2099.79	1.33	9.05e-69	2.48e-66
membrane protein complex (GO:0098796)	700	218	165	1.32	0.000377	0.00754
organelle part (GO:0044422)	9129	2827	2151.88	1.31	7.76e-67	1.86e-64
extracellular exosome (GO:0070062)	2757	852	649.88	1.31	3.02e-13	1.61e-11
extracellular vesicle (GO:1903561)	2775	856	654.12	1.31	3.48e-13	1.81e-11
extracellular organelle (GO:0043230)	2777	856	654.59	1.31	4.16e-13	2.1e-11
intracellular membrane-bounded organelle (GO:0043231)	10705	3250	2523.37	1.29	1.45e-78	4.64e-76
Golgi subcompartment (GO:0098791)	802	241	189.05	1.27	0.00096	0.0176
cytoplasmic part (GO:0044444)	9500	2831	2239.33	1.26	1e-51	1.48e-49
Golgi membrane (GO:0000139)	712	212	167.83	1.26	0.00282	0.0404
cytoskeleton (GO:0005856)	2097	622	494.3	1.26	1.83e-07	5.96e-06
cytoskeletal part (GO:0044430)	1597	471	376.44	1.25	1.19e-05	0.000318
intracellular organelle (GO:0043229)	12469	3658	2939.18	1.24	6.13e-83	3.92e-80
organelle membrane (GO:0031090)	2922	856	688.77	1.24	2.83e-09	1.13e-07
Golgi apparatus (GO:0005794)	1466	429	345.56	1.24	6.03e-05	0.00141
membrane-bounded organelle (GO:0043227)	12458	3643	2936.59	1.24	4.3e-80	1.65e-77
cytoplasm (GO:0005737)	11402	3310	2687.67	1.23	5.61e-59	1.2e-56
intracellular part (GO:0044424)	14264	4092	3362.3	1.22	2.65e-100	5.09e-97
organelle (GO:0043226)	13454	3859	3171.36	1.22	1.35e-81	6.47e-79
vesicle (GO:0031982)	4273	1220	1007.23	1.21	5.39e-11	2.41e-09
intracellular (GO:0005622)	14596	4148	3440.56	1.21	7.39e-98	7.09e-95
organelle subcompartment (GO:0031984)	1625	460	383.04	1.2	0.000388	0.00768
endomembrane system (GO:0012505)	4348	1214	1024.91	1.18	6.03e-09	2.36e-07
bounding membrane of organelle (GO:0098588)	2008	549	473.32	1.16	0.00134	0.0219
intracellular vesicle (GO:0097708)	2230	607	525.65	1.15	0.000995	0.0179
cytoplasmic vesicle (GO:0031410)	2227	606	524.95	1.15	0.00108	0.019
extracellular space (GO:0005615)	3764	1008	887.25	1.14	8.28e-05	0.00187
extracellular region part (GO:0044421)	3980	1057	938.16	1.13	0.000147	0.00308
cell part (GO:0044464)	16811	4398	3962.67	1.11	7.56e-51	1.04e-48
cell (GO:0005623)	16838	4401	3969.04	1.11	2.11e-50	2.53e-48
cellular_component (GO:0005575)	18600	4647	4384.37	1.06	1.36e-30	1.09e-28
membrane part (GO:0044425)	7072	1481	1667.01	0.89	3.88e-07	1.2e-05
cell periphery (GO:0071944)	5521	1114	1301.4	0.86	3e-08	1.09e-06
plasma membrane (GO:0005886)	5417	1083	1276.89	0.85	8.27e-09	3.18e-07
plasma membrane part (GO:0044459)	2717	541	640.45	0.84	0.000112	0.00235
intrinsic component of membrane (GO:0031224)	5892	1149	1388.86	0.83	3.24e-12	1.55e-10
integral component of membrane (GO:0016021)	5768	1123	1359.63	0.83	4.35e-12	2.04e-10
intrinsic component of plasma membrane (GO:0031226)	1688	288	397.89	0.72	5.66e-08	1.94e-06
integral component of plasma membrane (GO:0005887)	1627	275	383.51	0.72	4.63e-08	1.62e-06
transporter complex (GO:1990351)	323	49	76.14	0.64	0.00274	0.0396
ion channel complex (GO:0034702)	290	42	68.36	0.61	0.00242	0.036
transmembrane transporter complex (GO:1902495)	316	45	74.49	0.6	0.000918	0.0169
intermediate filament cytoskeleton (GO:0045111)	241	34	56.81	0.6	0.00332	0.0466
Unclassified (UNCLASSIFIED)	2442	313	575.63	0.54	1.36e-30	1.04e-28
intermediate filament (GO:0005882)	205	21	48.32	0.43	7.97e-05	0.00182
cornified envelope (GO:0001533)	64	4	15.09	0.27	0.00304	0.0429
keratin filament (GO:0045095)	102	6	24.04	0.25	0.000107	0.00231
